# Supplementary material for: Bioinformatics Analysis, Expression Profiling, and Functional Characterization of Heat Shock Proteins in Wolfi-poria cocos
Source: Bioengineering (Basel). 2023 Mar 22;10(3):390. doi: 10.3390/bioengineering10030390 (PMC10045903; doi:10.3390/bioengineering10030390)
Supplement: Supplementary file 1 [file bioengineering-10-00390-s001.zip]

Archive with 1 entries (1 files):
- bioengineering-2230986-supplementary.pdf
